# Supplementary material for: Molecular Characterization of the miR156/MsSPL Model in Regulating the Compound Leaf Development and Abiotic Stress Response in Alfalfa
Source: Genes (Basel). 2022 Feb 10;13(2):331. doi: 10.3390/genes13020331 (PMC8871590; doi:10.3390/genes13020331)
Supplement: Supplementary file 1 [file genes-13-00331-s001.zip]

Archive with 1 entries (1 files):
- genes-1486605-supplementary.pdf
